# Supplementary material for: A Spironolactone-Based Prototype of an Innovative Biomedical Patch for Wound Dressing Applications
Source: Int J Mol Sci. 2024 Sep 5;25(17):9608. doi: 10.3390/ijms25179608 (PMC11395607; doi:10.3390/ijms25179608)
Supplement: Supplementary file 1 [file ijms-25-09608-s001.zip]

Archive with 1 entries (1 files):
- ijms-3156768-supplementary.pdf
